# Supplementary material for: A screening study on the detection strain of Coxsackievirus A6: the key to evaluating neutralizing antibodies in vaccines
Source: Emerg Microbes Infect. 2024 Feb 23;13(1):2322671. doi: 10.1080/22221751.2024.2322671 (PMC10906128; doi:10.1080/22221751.2024.2322671)
Supplement: Supplementary_figures [file TEMI_A_2322671_SM9237.zip]

Archive with 2 entries (2 files):
- Supplementary fig 1.jpg
- Supplementary fig 2.jpg
